# Supplementary material for: Correlation between structure and temperature in prokaryotic metabolic networks
Source: BMC Bioinformatics. 2007 Aug 21;8:303. doi: 10.1186/1471-2105-8-303 (PMC2045116; doi:10.1186/1471-2105-8-303)
Supplement: Additional file 1 — Structural properties and optimal growth temperature of 113 prokaryotes. This file includes the structural properties of the metabolic network, the optimal growth temperature, the temperature class, and the domain for each organism. Name of the organism is written according to KEGG (see [34] for full name). "Domain" colunm indicates the type of domain of each organism (A: archea, B: bacterium). "Temperature class" column represents the temperature class of each organism (HT: hyperthermophile. T: thermophile, M: mesophile, P: psychrophile). The number of nodes, the number of edges, and all structural properties are obtained from the largest connected component of the metabolic network represented as a substrate graph. [file 1471-2105-8-303-S1.xls]

## Sheet: complete
Organism	Optimal growth temperature [°C]	Domain	Temperature class	#nodes	#edges	Edge density	Degree exponent	Clustering coefficinent	Subgraph concentration		Degree-dependent clustering coefficient
									C31	C42	C(2)	C(3)	C(4)	C(5)	C(6)
mka	98	A	HT	242	282	1.16529	2.44129	0.012397	0.011994	0.008264	0.009615	0.054264	0.022222	0.128571	0.022222
mja	85	A	HT	244	288	1.18033	2.42451	0.028689	0.015342	0.004098	0.037037	0.090909	0.044444	0.066667	0.04
pab	96	A	HT	250	304	1.216	2.40454	0.02	0.016021	0.02	0.034091	0.007752	0.068627	0.128571	0.04
tko	95	A	HT	253	305	1.20553	2.41595	0.023715	0.017808	0.019763	0.032967	0.02381	0.074074	0.123077	0.04
pfu	100	A	HT	265	332	1.25283	2.36839	0.030189	0.020955	0.022642	0.045455	0.02963	0.066667	0.1375	0.066667
ape	95	A	HT	284	354	1.24648	2.37279	0.045775	0.02268	0.017606	0.080808	0.060109	0.083333	0.122222	0.093333
pai	100	A	HT	307	373	1.21498	2.39175	0.022801	0.016343	0.013029	0.027778	0.066667	0.022727	0.05	0.111111
sso	87	A	HT	399	477	1.19549	2.43403	0.022556	0.017945	0.022556	0.029412	0.061728	0.025253	0.075	0.095238
aae	95	B	HT	401	477	1.18953	2.3979	0.027431	0.018727	0.012469	0.018868	0.084388	0.047619	0.092857	0.044444
mth	70	A	T	260	314	1.20769	2.41446	0.034615	0.022512	0.030769	0.039216	0.093023	0.060606	0.19	0.1
tvo	60	A	T	275	344	1.25091	2.36059	0.025455	0.016322	0.007273	0.033708	0.050847	0.05	0.081818	0.106667
tac	59	A	T	282	357	1.26596	2.34415	0.035461	0.019608	0.014184	0.053191	0.051724	0.063492	0.083333	0.111111
lac	45	B	T	309	388	1.25566	2.34466	0.022654	0.017857	0.032362	0.03	0.034483	0.104938	0.066667	0.048485
sto	80	A	T	371	443	1.19407	2.42946	0.024259	0.016964	0.008086	0.024	0.0625	0.021505	0.1375	0.111111
sai	75	A	T	387	461	1.19121	2.44234	0.018088	0.017138	0.023256	0.023077	0.054167	0.010417	0.1125	0.1
pto	60	A	T	449	543	1.20935	2.41348	0.040089	0.021475	0.028953	0.050314	0.08046	0.055556	0.092308	0.104762
tte	75	B	T	491	607	1.23625	2.37225	0.044807	0.025777	0.03055	0.0625	0.05364	0.112319	0.121053	0.088889
tfu	50	B	T	602	749	1.24419	2.35143	0.038206	0.018812	0.01495	0.043103	0.077381	0.074405	0.076471	0.066667
mmp	40	A	M	259	308	1.18919	2.39964	0.034749	0.013141	0.007722	0.061947	0.02963	0.055556	0.085714	0
tde	37	B	M	408	490	1.19489	2.43719	0.028754	0.01812	0.015974	0.048544	0.043716	0.094203	0.042857	0
spy	27	B	M	313	374	1.24383	2.36874	0.040123	0.020528	0.018519	0.052632	0.069444	0.125	0.057143	0.053333
sps	27	B	M	343	416	1.24242	2.36961	0.036364	0.020309	0.018182	0.041667	0.075556	0.117284	0.06	0.053333
spm	27	B	M	324	403	1.24471	2.36716	0.036254	0.020134	0.018127	0.041237	0.067568	0.125	0.05	0.066667
mac	40	A	M	330	410	1.21283	2.40791	0.037901	0.022978	0.020408	0.037594	0.084967	0.10101	0.121429	0.083333
spg	27	B	M	331	412	1.22923	2.38883	0.034384	0.019681	0.017192	0.039216	0.07173	0.117284	0.053333	0.055556
sag	37	B	M	349	429	1.26705	2.32559	0.039773	0.026596	0.042614	0.034483	0.068493	0.136364	0.146154	0.12
san	37	B	M	352	446	1.26462	2.32749	0.038997	0.026201	0.041783	0.032787	0.069444	0.140625	0.126667	0.12
sak	37	B	M	359	454	1.28571	2.32255	0.043956	0.02707	0.052198	0.042017	0.067708	0.132479	0.135294	0.116667
hpy	37	B	M	364	468	1.18529	2.41937	0.029973	0.020202	0.00545	0.028777	0.08	0.065217	0.075	0.12
hpj	37	B	M	367	435	1.18378	2.4106	0.02973	0.020555	0.005405	0.027586	0.088889	0.0625	0.072727	0.12
spb	27	B	M	370	438	1.21303	2.41478	0.045113	0.023372	0.022556	0.06993	0.064327	0.113821	0.082353	0.07619
stc	37	B	M	399	484	1.25815	2.32547	0.050125	0.026778	0.035088	0.070866	0.076305	0.091667	0.121053	0.095238
stl	37	B	M	399	502	1.26065	2.32322	0.050125	0.0275	0.0401	0.070866	0.073171	0.095833	0.125	0.104762
spz	27	B	M	399	503	1.2134	2.41265	0.044665	0.023026	0.022333	0.068493	0.063218	0.113821	0.082353	0.07619
mba	37	A	M	403	489	1.20098	2.39923	0.044118	0.023712	0.017157	0.048193	0.102564	0.089744	0.10625	0.083333
spn	37	B	M	418	494	1.2542	2.3444	0.040767	0.027864	0.05036	0.037594	0.057471	0.128571	0.154545	0.055556
mma	40	A	M	421	537	1.18182	2.43117	0.043062	0.022613	0.016746	0.045161	0.082251	0.083333	0.133333	0.066667
spa	27	B	M	417	523	1.27553	2.32159	0.054632	0.026715	0.035629	0.075862	0.081081	0.115079	0.094444	0.090909
spr	37	B	M	425	535	1.25882	2.34509	0.035294	0.025945	0.047059	0.030303	0.050388	0.118421	0.141667	0.055556
cte	35	B	M	427	513	1.20141	2.40173	0.044496	0.025274	0.016393	0.054217	0.1	0.059524	0.107143	0.093333
saa	37	B	M	440	576	1.24826	2.37923	0.048724	0.026836	0.027842	0.068966	0.072917	0.111111	0.115	0.044444
cjr	45	B	M	437	515	1.17849	2.41399	0.038902	0.024064	0.016018	0.045977	0.085185	0.066667	0.086667	0.177778
cje	45	B	M	438	518	1.18265	2.40041	0.045662	0.024978	0.015982	0.06044	0.084291	0.070513	0.092857	0.133333
ser	37	B	M	431	538	1.30909	2.29028	0.052273	0.029709	0.047727	0.056738	0.106061	0.099206	0.131818	0.083333
wsu	35	B	M	446	535	1.19955	2.38506	0.035874	0.026205	0.029148	0.033898	0.077519	0.05	0.163158	0.1
smu	37	B	M	451	565	1.25277	2.34081	0.035477	0.022017	0.031042	0.040541	0.053872	0.121622	0.075	0.088889
hhe	37	B	M	452	538	1.19027	2.38849	0.035398	0.020253	0.013274	0.038043	0.080586	0.043011	0.073333	0.1
mle	37	B	M	477	622	1.24	2.34424	0.033684	0.019035	0.014737	0.02809	0.078431	0.069444	0.1	0.022222
sac	37	B	M	484	620	1.30398	2.32147	0.052411	0.027115	0.048218	0.066225	0.098485	0.111111	0.125	0.085714
sep	37	B	M	475	589	1.28099	2.32132	0.045455	0.028986	0.045455	0.037037	0.109966	0.109756	0.127273	0.066667
sab	37	B	M	492	625	1.27033	2.38142	0.060976	0.023846	0.034553	0.092025	0.097561	0.111111	0.11	0.074074
nme	37	B	M	499	623	1.23139	2.34952	0.038229	0.020833	0.012072	0.038462	0.081818	0.065789	0.088235	0.077778
lla	30	B	M	497	615	1.23742	2.36881	0.042254	0.019399	0.018109	0.053254	0.07619	0.103604	0.061111	0.081481
hit	37	B	M	501	633	1.2485	2.32466	0.048096	0.027297	0.036072	0.046875	0.087719	0.108527	0.134783	0.07619
nma	37	B	M	497	612	1.242	2.34249	0.038	0.02195	0.016	0.038462	0.084084	0.074074	0.089474	0.08
sha	40	B	M	500	621	1.26347	2.34534	0.043912	0.024735	0.027944	0.048193	0.1	0.099099	0.1	0.037037
hin	37	B	M	507	627	1.23669	2.3394	0.04931	0.02748	0.035503	0.045226	0.097222	0.1	0.13913	0.088889
sam	37	B	M	521	630	1.27992	2.33666	0.048263	0.026427	0.044402	0.045455	0.104377	0.109756	0.122222	0.077778
sau	37	B	M	518	663	1.27938	2.33784	0.04817	0.026399	0.044316	0.045714	0.103333	0.109756	0.122222	0.077778
sav	37	B	M	519	664	1.28324	2.33231	0.05395	0.027368	0.046243	0.057143	0.103333	0.121951	0.121429	0.077778
zmo	30	B	M	519	666	1.20921	2.4019	0.03071	0.016329	0.017274	0.044444	0.04717	0.06746	0.065	0.022222
lin	25	B	M	539	671	1.26476	2.3292	0.041905	0.022637	0.034286	0.052356	0.068729	0.083333	0.131579	0.066667
sar	37	B	M	536	660	1.28383	2.33044	0.045113	0.025589	0.043233	0.042553	0.085106	0.116279	0.12	0.066667
sas	37	B	M	525	664	1.28008	2.33485	0.045113	0.025193	0.041353	0.047368	0.086022	0.104651	0.12069	0.066667
dra	35	B	M	532	683	1.25421	2.33383	0.052336	0.02525	0.024299	0.076923	0.085627	0.083333	0.079167	0.111111
mca	40	B	M	532	681	1.23134	2.35821	0.035448	0.019548	0.014925	0.035	0.074074	0.073643	0.06	0.066667
lmf	37	B	M	535	671	1.26119	2.33739	0.04291	0.022652	0.035448	0.059406	0.060932	0.084967	0.145	0.041667
pac	32	B	M	536	676	1.2449	2.37282	0.046382	0.02659	0.03525	0.058201	0.069307	0.109649	0.1375	0.033333
ssp	35	B	M	546	692	1.2674	2.34401	0.040293	0.022154	0.031136	0.042781	0.074766	0.085271	0.118519	0.047619
dde	37	B	M	558	676	1.21147	2.39642	0.050179	0.025687	0.030466	0.072072	0.059649	0.103175	0.140909	0.066667
pmu	37	B	M	565	703	1.24779	2.33778	0.053097	0.028255	0.037168	0.058824	0.095238	0.1125	0.165217	0.1
neu	30	B	M	565	705	1.24425	2.34182	0.038938	0.019989	0.021239	0.044843	0.076696	0.07197	0.094118	0.075
cac	37	B	M	567	692	1.22046	2.38459	0.031746	0.01631	0.014109	0.047393	0.038462	0.091503	0.041176	0.074074
bmf	37	B	M	625	761	1.2176	2.41818	0.0352	0.015044	0.0144	0.050633	0.063218	0.05814	0.066667	0.066667
cgb	37	B	M	630	780	1.2381	2.34556	0.050794	0.023101	0.02381	0.075099	0.074713	0.084967	0.06	0.066667
noc	20	B	M	636	776	1.24252	2.35719	0.04252	0.019691	0.020472	0.055336	0.070796	0.078616	0.083333	0.060606
cgl	37	B	M	635	789	1.22013	2.3628	0.048742	0.02167	0.02044	0.072797	0.070796	0.067901	0.066667	0.046667
son	30	B	M	657	848	1.29072	2.2971	0.05175	0.022477	0.03653	0.061983	0.087719	0.073099	0.142857	0.048485
vch	37	B	M	681	889	1.30543	2.27751	0.052863	0.025591	0.048458	0.054902	0.096618	0.101093	0.140741	0.077778
mtc	37	B	M	686	851	1.24052	2.35785	0.042274	0.019941	0.029155	0.05283	0.078431	0.083333	0.088889	0.042424
bce	30	B	M	708	900	1.27119	2.3564	0.042373	0.02078	0.033898	0.058594	0.066116	0.09887	0.112	0.058333
bsu	37	B	M	716	915	1.27793	2.3186	0.054469	0.023309	0.030726	0.067857	0.086514	0.114198	0.09697	0.103704
vfi	30	B	M	724	926	1.27901	2.33423	0.04558	0.021517	0.031768	0.05614	0.077333	0.081967	0.128571	0.095833
bca	30	B	M	752	953	1.26366	2.35223	0.047814	0.021418	0.031421	0.072727	0.060847	0.10452	0.096667	0.051282
pae	37	B	M	732	925	1.28377	2.32322	0.039563	0.020601	0.043656	0.053004	0.057214	0.08046	0.11875	0.051852
ppu	30	B	M	733	941	1.26116	2.34472	0.043302	0.018888	0.018945	0.055363	0.088889	0.083333	0.062069	0.06
ypk	37	B	M	739	932	1.2861	2.32532	0.047233	0.020654	0.035088	0.067616	0.068627	0.066667	0.137037	0.078788
pst	30	B	M	744	935	1.26181	2.34086	0.041835	0.017831	0.022942	0.055172	0.082742	0.067251	0.065385	0.044444
xac	30	B	M	747	934	1.25672	2.35311	0.044355	0.020595	0.021505	0.063197	0.078431	0.07971	0.062069	0.066667
xcv	39	B	M	741	935	1.25033	2.3571	0.044177	0.019883	0.018742	0.059041	0.079012	0.084507	0.055172	0.06
xcb	39	B	M	741	953	1.25234	2.36058	0.045394	0.020564	0.021362	0.066421	0.077694	0.077465	0.062069	0.06
bme	37	B	M	749	938	1.24234	2.37838	0.035952	0.016655	0.022636	0.040956	0.075188	0.068306	0.063636	0.066667
xcc	39	B	M	751	933	1.25266	2.35934	0.045213	0.020493	0.021277	0.065934	0.077114	0.078571	0.06	0.06
rsp	40	B	M	752	942	1.26729	2.33448	0.049202	0.019132	0.026596	0.059603	0.090686	0.076923	0.079167	0.071429
psb	30	B	M	758	955	1.26288	2.34886	0.040951	0.019021	0.02642	0.048276	0.088578	0.083333	0.062963	0.066667
ypm	37	B	M	757	956	1.28628	2.32061	0.048813	0.020974	0.03562	0.064626	0.080292	0.061111	0.133333	0.090909
atc	28	B	M	759	956	1.25989	2.35229	0.040897	0.019863	0.029024	0.048443	0.07598	0.081967	0.075	0.081481
atu	28	B	M	758	975	1.25955	2.3524	0.040843	0.019856	0.028986	0.048276	0.07598	0.081967	0.075	0.081481
pfo	30	B	M	769	967	1.25748	2.34368	0.042913	0.01826	0.018205	0.052632	0.082742	0.078125	0.06	0.048485
ype	37	B	M	778	1023	1.28443	2.32588	0.05148	0.02108	0.036036	0.070234	0.076739	0.063492	0.133333	0.090909
ecc	37	B	M	782	984	1.31491	2.29517	0.052699	0.022444	0.042416	0.07483	0.068127	0.079602	0.116667	0.133333
ecj	37	B	M	777	998	1.29668	2.31384	0.049872	0.020408	0.040921	0.071186	0.072261	0.079602	0.103125	0.078788
bcz	30	B	M	782	1014	1.25831	2.36756	0.046036	0.019398	0.028133	0.068027	0.061538	0.093137	0.103846	0.061111
rso	30	B	M	803	998	1.26071	2.35905	0.037783	0.01755	0.031486	0.043046	0.07619	0.05914	0.1	0.062745
pfl	30	B	M	794	1001	1.26508	2.33727	0.040201	0.018012	0.022613	0.049689	0.083916	0.071429	0.066667	0.046154
reu	30	B	M	811	1032	1.25062	2.37792	0.0399	0.01687	0.029925	0.050505	0.076577	0.062189	0.044444	0.1
psp	30	B	M	796	1007	1.24284	2.3777	0.038605	0.016656	0.019925	0.047619	0.080952	0.064103	0.054167	0.057143
rpa	37	B	M	802	1003	1.2401	2.37483	0.04703	0.01944	0.029703	0.060423	0.095923	0.071795	0.054167	0.066667
yps	37	B	M	808	1002	1.28395	2.32724	0.045679	0.020333	0.041975	0.053459	0.086957	0.066176	0.121212	0.09697
eci	37	B	M	810	1040	1.2725	2.36135	0.051788	0.019488	0.034525	0.073579	0.098039	0.070833	0.077273	0.086275
ece	37	B	M	815	1076	1.32025	2.28569	0.04908	0.022427	0.053988	0.053797	0.083333	0.089552	0.116667	0.111111
eco	37	B	M	860	1120	1.30233	2.30673	0.047674	0.020459	0.044186	0.058651	0.075055	0.078431	0.120588	0.077778
ppr	10	B	P	719	936	1.30181	2.30103	0.059805	0.024544	0.040334	0.073801	0.098765	0.098485	0.154545	0.071111
Pearson's correlation coeff.						-0.42	0.45	-0.59	-0.3	-0.32	-0.4	-0.39	-0.5	0.13	0.04
the P-value						< 10e-4	< 10e-4	< 10e-4	< 0.01	< 0.001	< 10e-5	< 10e-4	< 10e-7	0.17	0.66
Spearman's rank correlation coeff.						-0.3	0.27	-0.28	-0.1	-0.21	-0.3	-0.11	-0.34	0.17	0.15
the P-value						< 0.01	< 0.01	< 0.01	0.29	< 0.05	< 0.01	0.23	< 0.001	0.07	0.12

## Sheet: wlo ubiquitous 
Organism	Optimal growth temperature [°C]	Domain	Temperature class	#nodes	#edges	Edge density	Degree exponent	Clustering coefficinent	Subgraph concentration		Degree-dependent clustering coefficient
									C31	C42	C(2)	C(3)	C(4)	C(5)	C(6)
mka	98	A	HT	213	239	1.12207	2.51161	0.014085	0.009328	0.00939	0.020833	0.038095	0.015152	0	0
mja	85	A	HT	215	244	1.13488	2.48838	0.032558	0.010601	0.004651	0.060606	0.046296	0.030303	0	0
pab	96	A	HT	220	254	1.15455	2.46593	0.013636	0.012389	0.013636	0.036585	0.015504	0.055556	0.033333	0
tko	95	A	HT	224	255	1.13839	2.48982	0.022321	0.012821	0.013393	0.034884	0.02439	0.0625	0.033333	0
pfu	100	A	HT	237	281	1.18565	2.42754	0.029536	0.013867	0.012658	0.05814	0.01626	0.070175	0.044444	0
ape	95	A	HT	248	299	1.20565	2.41029	0.048387	0.021136	0.020161	0.101124	0.049383	0.088889	0.155556	0.047619
pai	100	A	HT	291	342	1.17526	2.4319	0.027491	0.012048	0.006873	0.037383	0.060606	0.018519	0.066667	0.015873
sso	87	A	HT	384	445	1.15885	2.47817	0.026042	0.015009	0.018229	0.044776	0.051948	0.027778	0.066667	0
aae	95	B	HT	387	449	1.16021	2.42884	0.028424	0.018028	0.010336	0.031056	0.077626	0.049383	0.116667	0
mth	70	A	T	219	253	1.15525	2.4923	0.03653	0.015337	0.018265	0.065217	0.052083	0.064815	0	0
tvo	60	A	T	254	305	1.20079	2.40346	0.031496	0.012048	0.003937	0.056818	0.037736	0.071429	0	0.009524
tac	59	A	T	261	318	1.21839	2.38315	0.038314	0.016373	0.011494	0.075269	0.038462	0.083333	0.066667	0
lac	45	B	T	294	361	1.22789	2.38774	0.02381	0.019563	0.034014	0.029126	0.049645	0.113333	0.048485	0.028571
sto	80	A	T	353	407	1.15297	2.47529	0.028329	0.013889	0.008499	0.041322	0.052632	0.034483	0.044444	0
sai	75	A	T	372	429	1.15323	2.48907	0.021505	0.013875	0.018817	0.039062	0.04386	0.011111	0.066667	0.02381
pto	60	A	T	431	504	1.16937	2.45406	0.041763	0.019442	0.025522	0.06962	0.069959	0.064815	0.093333	0.059524
tte	75	B	T	475	565	1.18947	2.41696	0.044211	0.022907	0.027368	0.069364	0.05303	0.107143	0.1	0.02381
tfu	50	B	T	579	705	1.21762	2.37079	0.039724	0.018008	0.015544	0.052402	0.070988	0.073718	0.08	0.071429
mmp	40	A	M	229	263	1.14847	2.4599	0.039301	0.012966	0.008734	0.076923	0.025641	0.047619	0	0
mba	37	A	M	279	331	1.18638	2.42885	0.035842	0.01867	0.021505	0.040323	0.095238	0.092593	0.066667	0.047619
tde	37	B	M	291	335	1.1512	2.48102	0.034364	0.018258	0.017182	0.056075	0.037736	0.108333	0.066667	0.035714
mac	40	A	M	295	346	1.17288	2.45749	0.030508	0.017361	0.020339	0.033058	0.069767	0.096154	0.066667	0.031746
spy	27	B	M	302	366	1.21192	2.41276	0.043046	0.021064	0.019868	0.052083	0.081967	0.14	0.066667	0
sps	27	B	M	308	373	1.21104	2.41287	0.038961	0.020811	0.019481	0.041237	0.088542	0.131944	0.066667	0
spm	27	B	M	309	375	1.21359	2.40993	0.038835	0.020607	0.019417	0.040816	0.079365	0.14	0.07619	0
spg	27	B	M	327	392	1.19878	2.43207	0.036697	0.020085	0.018349	0.038835	0.083333	0.131944	0.066667	0
sag	37	B	M	337	416	1.23442	2.36675	0.038576	0.024534	0.038576	0.035088	0.079812	0.133333	0.144444	0
san	37	B	M	343	423	1.23324	2.36523	0.037901	0.024225	0.037901	0.033333	0.080952	0.133333	0.144444	0
sak	37	B	M	345	435	1.26087	2.35123	0.043478	0.025372	0.049275	0.043103	0.080645	0.125	0.146667	0
hpy	37	B	M	346	401	1.15896	2.44513	0.028902	0.016222	0.00578	0.028986	0.073529	0.068182	0.133333	0.047619
hpj	37	B	M	349	404	1.15759	2.43527	0.028653	0.016548	0.005731	0.027778	0.083333	0.065217	0.133333	0.047619
spb	27	B	M	374	441	1.17914	2.46571	0.045455	0.021698	0.02139	0.067164	0.068966	0.114583	0.066667	0.02381
stc	37	B	M	377	463	1.22812	2.35877	0.047745	0.024482	0.03183	0.072	0.070833	0.093137	0.12381	0.02381
stl	37	B	M	377	464	1.23077	2.35627	0.047745	0.025305	0.037135	0.072	0.067511	0.098039	0.133333	0.02381
spz	27	B	M	378	446	1.17989	2.46108	0.044974	0.021356	0.021164	0.064748	0.068966	0.114583	0.066667	0.02381
mma	40	A	M	385	440	1.14286	2.48259	0.041558	0.019095	0.015584	0.055172	0.078704	0.078431	0	0
spa	27	B	M	400	495	1.2375	2.36632	0.0525	0.025244	0.035	0.071942	0.087719	0.102941	0.10303	0.047619
spn	37	B	M	401	492	1.22693	2.37903	0.037406	0.026227	0.047382	0.037879	0.06746	0.123457	0.085714	0
spr	37	B	M	409	504	1.23227	2.37909	0.03423	0.024213	0.04401	0.030534	0.060241	0.111111	0.085714	0
cte	35	B	M	412	481	1.16748	2.4347	0.046117	0.023077	0.01699	0.065476	0.088889	0.065476	0.106667	0.031746
ser	37	B	M	417	526	1.26139	2.33365	0.052758	0.027468	0.047962	0.06338	0.0875	0.108333	0.1	0.083333
cjr	45	B	M	418	484	1.15789	2.43685	0.035885	0.021718	0.016746	0.046512	0.076305	0.076389	0.177778	0.047619
cje	45	B	M	419	487	1.16229	2.42213	0.045346	0.022727	0.016706	0.061111	0.075	0.08	0.133333	0.047619
saa	37	B	M	421	503	1.19477	2.43714	0.052257	0.024917	0.023753	0.081081	0.065574	0.118519	0.04	0.059524
wsu	35	B	M	428	502	1.1729	2.40494	0.035047	0.021012	0.021028	0.039106	0.069106	0.066667	0.133333	0.047619
smu	37	B	M	435	533	1.22529	2.37349	0.034483	0.021012	0.027586	0.046358	0.051852	0.127451	0.096296	0.02381
hhe	37	B	M	436	507	1.16284	2.41694	0.034404	0.01711	0.009174	0.043243	0.075397	0.045977	0.133333	0.031746
sac	37	B	M	460	577	1.25435	2.36556	0.052174	0.025221	0.045652	0.071429	0.088353	0.108333	0.114286	0.066667
sep	37	B	M	461	571	1.23861	2.35915	0.047722	0.027504	0.045553	0.055215	0.096296	0.122807	0.074074	0.085714
mle	37	B	M	461	558	1.21041	2.37258	0.032538	0.017411	0.015184	0.039106	0.069444	0.069444	0.066667	0.095238
sab	37	B	M	464	569	1.22629	2.42852	0.056034	0.021352	0.028017	0.099379	0.078704	0.122222	0.08	0.059524
hit	37	B	M	479	582	1.21503	2.35326	0.048017	0.025777	0.031315	0.052083	0.094203	0.103175	0.1	0.059524
lla	30	B	M	481	583	1.21206	2.40269	0.043659	0.018881	0.016632	0.063218	0.074468	0.107843	0.086667	0.015873
sha	40	B	M	482	591	1.22614	2.38286	0.047718	0.023537	0.026971	0.066265	0.092409	0.106481	0.066667	0.063492
nme	37	B	M	483	581	1.2029	2.37589	0.035197	0.018797	0.012422	0.038462	0.07619	0.068376	0.085714	0.071429
nma	37	B	M	485	587	1.21031	2.36859	0.039175	0.019809	0.016495	0.043956	0.075472	0.081197	0.111111	0.079365
hin	37	B	M	487	587	1.20534	2.36723	0.049281	0.025758	0.030801	0.050251	0.101449	0.095833	0.12	0.047619
zmo	30	B	M	498	591	1.18675	2.43188	0.03012	0.015726	0.016064	0.044693	0.045139	0.073171	0.066667	0.079365
sam	37	B	M	501	619	1.23553	2.37591	0.0499	0.025	0.043912	0.060773	0.089606	0.122807	0.095238	0.071429
sau	37	B	M	502	620	1.23506	2.37712	0.049801	0.02497	0.043825	0.061111	0.088652	0.122807	0.095238	0.071429
sav	37	B	M	502	621	1.23705	2.37475	0.051793	0.025516	0.043825	0.061453	0.094737	0.126126	0.095238	0.071429
pac	32	B	M	507	616	1.21499	2.39501	0.043393	0.023522	0.033531	0.060109	0.060606	0.107843	0.051282	0.095238
mca	37	B	M	509	615	1.20825	2.37412	0.035363	0.019471	0.015717	0.041237	0.074766	0.070833	0.088889	0.059524
lin	25	B	M	511	627	1.22701	2.36853	0.046967	0.021384	0.031311	0.06599	0.065217	0.083333	0.088889	0.015873
sar	37	B	M	515	639	1.24078	2.36687	0.046602	0.024146	0.040777	0.057592	0.076923	0.116667	0.083333	0.047619
sas	37	B	M	515	637	1.23689	2.37211	0.046602	0.023669	0.040777	0.061856	0.068182	0.113821	0.083333	0.047619
dra	35	B	M	522	638	1.22222	2.36	0.055556	0.024585	0.024904	0.085427	0.076923	0.089744	0.111111	0.015873
lmf	37	B	M	523	638	1.21989	2.38069	0.045889	0.021118	0.030593	0.068293	0.059259	0.086957	0.066667	0.015873
ssp	35	B	M	524	642	1.22519	2.38993	0.041985	0.02054	0.032443	0.058511	0.061224	0.093496	0.066667	0.07619
dde	37	B	M	540	635	1.17593	2.42967	0.051852	0.023352	0.027778	0.081448	0.052632	0.104167	0.047619	0.063492
neu	30	B	M	543	662	1.21915	2.36052	0.040516	0.018731	0.022099	0.054299	0.071651	0.076087	0.104762	0.038095
pmu	37	B	M	546	664	1.21612	2.36433	0.056777	0.025434	0.031136	0.068182	0.091445	0.115385	0.109091	0.02381
cac	37	B	M	553	660	1.19349	2.41405	0.03255	0.014806	0.014467	0.051643	0.039604	0.07971	0.081481	0.009524
bmf	37	B	M	599	710	1.18531	2.4502	0.038397	0.014199	0.015025	0.060086	0.054545	0.066667	0.066667	0.02381
cgb	37	B	M	606	731	1.20627	2.37609	0.054455	0.022379	0.023102	0.080972	0.072072	0.083333	0.071111	0.031746
cgl	37	B	M	609	728	1.1954	2.38698	0.049261	0.020154	0.019704	0.075099	0.070336	0.063333	0.066667	0
noc	20	B	M	610	738	1.20984	2.39044	0.042623	0.018192	0.019672	0.061475	0.065421	0.080357	0.086667	0.047619
son	30	B	M	631	797	1.26307	2.31725	0.053883	0.021412	0.033281	0.075949	0.082051	0.077586	0.077778	0.066667
vch	37	B	M	662	848	1.28097	2.29623	0.054381	0.024769	0.049849	0.0625	0.088235	0.103448	0.095238	0.083333
mtc	37	B	M	662	805	1.21601	2.38028	0.046828	0.01983	0.030211	0.064394	0.073491	0.080128	0.066667	0.02381
bce	30	B	M	682	845	1.239	2.37725	0.046921	0.019624	0.033724	0.070588	0.050847	0.1	0.090196	0.038095
bsu	37	B	M	697	868	1.24534	2.34441	0.058824	0.022825	0.030129	0.078853	0.079365	0.112121	0.113333	0.019048
vfi	30	B	M	701	870	1.24108	2.36567	0.045649	0.020194	0.029957	0.06383	0.061625	0.08871	0.1	0.066667
rsp	40	B	M	711	880	1.23769	2.35825	0.049226	0.018733	0.02391	0.065744	0.083333	0.081967	0.066667	0.047619
bca	30	B	M	713	871	1.2216	2.39241	0.050491	0.020408	0.030856	0.080292	0.04918	0.108025	0.079167	0.017857
pae	37	B	M	714	887	1.2423	2.35692	0.040616	0.01952	0.039216	0.05694	0.05168	0.086022	0.076923	0.040816
ppu	30	B	M	716	879	1.22765	2.36994	0.047486	0.018472	0.018156	0.059441	0.085937	0.084746	0.087179	0.038095
xac	30	B	M	718	885	1.23259	2.36984	0.050139	0.020009	0.022284	0.071161	0.076923	0.077295	0.09697	0.047619
xcv	39	B	M	721	885	1.22746	2.37222	0.047157	0.019106	0.019417	0.066667	0.076923	0.083333	0.072727	0.063492
pst	30	B	M	722	886	1.22715	2.3747	0.044321	0.017732	0.023546	0.059859	0.080882	0.064327	0.066667	0.047619
ypk	37	B	M	723	904	1.25035	2.35563	0.049793	0.018985	0.031812	0.07554	0.059701	0.07377	0.082051	0.041667
xcb	39	B	M	723	888	1.22822	2.37655	0.049793	0.020009	0.02213	0.074074	0.075521	0.07619	0.088889	0.047619
bme	37	B	M	724	878	1.21271	2.40603	0.038674	0.015612	0.022099	0.048611	0.068783	0.068966	0.075	0.095238
xcc	39	B	M	726	892	1.22865	2.37517	0.049587	0.019932	0.022039	0.073529	0.074935	0.077295	0.088889	0.047619
atc	28	B	M	738	904	1.22493	2.38887	0.04065	0.0196	0.028455	0.052817	0.073791	0.081871	0.093333	0.095238
psb	30	B	M	739	906	1.22598	2.38217	0.044655	0.018936	0.027064	0.055556	0.084541	0.081818	0.083333	0.059524
atu	28	B	M	739	905	1.22463	2.38894	0.040595	0.019592	0.028417	0.052632	0.073791	0.081871	0.093333	0.095238
ypm	37	B	M	740	926	1.25135	2.34902	0.051351	0.019392	0.032432	0.075085	0.070175	0.066138	0.095238	0.027211
pfo	30	B	M	741	907	1.22402	2.36902	0.043185	0.018067	0.017544	0.057432	0.080882	0.07672	0.066667	0.035714
ecc	37	B	M	752	962	1.27926	2.3212	0.051862	0.021004	0.038564	0.078767	0.061069	0.080882	0.133333	0.029762
bcz	30	B	M	756	928	1.22751	2.39354	0.048942	0.018491	0.029101	0.076125	0.049479	0.096774	0.095238	0.026455
ype	37	B	M	758	948	1.25066	2.35374	0.05277	0.019586	0.032982	0.080808	0.066667	0.068182	0.092308	0.042328
ecj	37	B	M	761	958	1.25887	2.34373	0.051248	0.019376	0.036794	0.081356	0.069544	0.080808	0.072222	0.031746
psp	30	B	M	768	930	1.21094	2.40479	0.040365	0.016204	0.019531	0.052117	0.079602	0.067204	0.066667	0.047619
rso	30	B	M	770	944	1.22597	2.38869	0.04026	0.016039	0.025974	0.053691	0.069652	0.0625	0.070588	0.071429
eci	37	B	M	773	960	1.24191	2.38632	0.05304	0.018268	0.028461	0.079585	0.090439	0.070776	0.066667	0.031746
pfl	30	B	M	775	952	1.22839	2.3667	0.043871	0.017899	0.021935	0.053628	0.081535	0.067708	0.0625	0.047619
reu	30	B	M	777	948	1.22008	2.40363	0.041184	0.015957	0.027027	0.057432	0.071942	0.063131	0.094444	0.066667
rpa	37	B	M	777	935	1.20335	2.40957	0.047619	0.018816	0.027027	0.063091	0.09204	0.069892	0.066667	0.079365
yps	37	B	M	791	990	1.25158	2.35365	0.04804	0.018849	0.039191	0.063492	0.076543	0.069444	0.097436	0.041667
ece	37	B	M	793	1016	1.28121	2.31394	0.04918	0.021523	0.04918	0.063291	0.077465	0.090686	0.113725	0.047619
eco	37	B	M	839	1062	1.26579	2.33437	0.048868	0.019454	0.040524	0.067449	0.070776	0.080952	0.083333	0.039683
ppr	10	B	P	698	883	1.26504	2.32771	0.061605	0.02441	0.041547	0.083333	0.090439	0.104839	0.086275	0.061224
Pearson's correlation coeff.						-0.54	0.52	-0.58	-0.5	-0.41	-0.23	-0.55	-0.52	-0.27	-0.38
the P-value						< 10e-9	< 10e-8	< 10e-10	< 10e-7	< 10e-5	< 0.05	< 10e-9	< 10e-8	< 0.01	< 10e-4
Spearman's rank correlation coeff.						-0.33	0.27	-0.3	-0.26	-0.28	-0.12	-0.31	-0.33	-0.16	-0.24
the P-value						< 0.001	<0.01	< 0.01	< 0.01	< 0.01	0.2	< 0.001	< 0.001	0.09	< 0.05
